# Supplementary material for: Imidacloprid Resistance Challenges in Brazilian Strains of Drosophila suzukii (Diptera: Drosophilidae)
Source: Insects. 2025 May 5;16(5):494. doi: 10.3390/insects16050494 (PMC12112340; doi:10.3390/insects16050494)
Supplement: Supplementary file 1 [file insects-16-00494-s001.zip]

Archive with 1 entries (1 files):
- insects-3584591-supplementary.pdf
